# Supplementary material for: Transcriptome profiling of osteoclast subsets associated with arthritis: A pathogenic role of CCR2hi osteoclast progenitors
Source: Front Immunol. 2022 Dec 15;13:994035. doi: 10.3389/fimmu.2022.994035 (PMC9797520; doi:10.3389/fimmu.2022.994035)
Supplement: Supplementary file 9 [file DataSheet_1.zip]

Archive with 4 entries (3 files):
- Supplementary data 1 GENE COUNTS/
- Supplementary data 1 GENE COUNTS/normalized_counts.xlsx
- Supplementary data 1 GENE COUNTS/Supplementary data 1 legend.docx
- Supplementary data 1 GENE COUNTS/transformed_counts_rld.xlsx
