# Supplementary material for: Transcriptome profiling of osteoclast subsets associated with arthritis: A pathogenic role of CCR2hi osteoclast progenitors
Source: Front Immunol. 2022 Dec 15;13:994035. doi: 10.3389/fimmu.2022.994035 (PMC9797520; doi:10.3389/fimmu.2022.994035)
Supplement: Supplementary file 9 [file DataSheet_1.zip › Supplementary data 1 GENE COUNTS/normalized_counts.xlsx]

## Sheet: Sheet 1
row.names
