# Supplementary material for: Transcriptome profiling of osteoclast subsets associated with arthritis: A pathogenic role of CCR2hi osteoclast progenitors
Source: Front Immunol. 2022 Dec 15;13:994035. doi: 10.3389/fimmu.2022.994035 (PMC9797520; doi:10.3389/fimmu.2022.994035)
Supplement: Supplementary file 12 [file DataSheet_4.zip]

Archive with 21 entries (17 files):
- Supplementary data 4 DGE CTRL vs CIA all samples/
- Supplementary data 4 DGE CTRL vs CIA all samples/csslib/
- Supplementary data 4 DGE CTRL vs CIA all samples/csslib/bootstrap.css
- Supplementary data 4 DGE CTRL vs CIA all samples/csslib/images/
- Supplementary data 4 DGE CTRL vs CIA all samples/csslib/images/glyphicons-halflings-white.png
- Supplementary data 4 DGE CTRL vs CIA all samples/csslib/images/glyphicons-halflings.png
- Supplementary data 4 DGE CTRL vs CIA all samples/csslib/images/sort_asc.png
- Supplementary data 4 DGE CTRL vs CIA all samples/csslib/images/sort_asc_disabled.png
- Supplementary data 4 DGE CTRL vs CIA all samples/csslib/images/sort_both.png
- Supplementary data 4 DGE CTRL vs CIA all samples/csslib/images/sort_desc.png
- Supplementary data 4 DGE CTRL vs CIA all samples/csslib/images/sort_desc_disabled.png
- Supplementary data 4 DGE CTRL vs CIA all samples/csslib/reprise.table.bootstrap.css
- Supplementary data 4 DGE CTRL vs CIA all samples/jslib/
- Supplementary data 4 DGE CTRL vs CIA all samples/jslib/bootstrap.js
- Supplementary data 4 DGE CTRL vs CIA all samples/jslib/jquery-1.8.0.min.js
- Supplementary data 4 DGE CTRL vs CIA all samples/jslib/jquery.dataTables-1.9.3.js
- Supplementary data 4 DGE CTRL vs CIA all samples/jslib/jquery.dataTables.columnFilter.js
- Supplementary data 4 DGE CTRL vs CIA all samples/jslib/jquery.dataTables.plugins.js
- Supplementary data 4 DGE CTRL vs CIA all samples/jslib/jquery.dataTables.reprise.js
- Supplementary data 4 DGE CTRL vs CIA all samples/RNAseq_analysis_with_DESeq2_p0.01_extended.html
- Supplementary data 4 DGE CTRL vs CIA all samples/Supplementary data 4 legend.docx
