# Supplementary material for: Transcriptome profiling of osteoclast subsets associated with arthritis: A pathogenic role of CCR2hi osteoclast progenitors
Source: Front Immunol. 2022 Dec 15;13:994035. doi: 10.3389/fimmu.2022.994035 (PMC9797520; doi:10.3389/fimmu.2022.994035)
Supplement: Supplementary file 15 [file DataSheet_7.zip]

Archive with 160 entries (158 files):
- Supplementary data 7 GSEA CCR2lo vs CCR2hi in CIA/
- Supplementary data 7 GSEA CCR2lo vs CCR2hi in CIA/Project_high_vs_low_GSEA/
- Supplementary data 7 GSEA CCR2lo vs CCR2hi in CIA/Project_high_vs_low_GSEA/GO_0000959.png
- Supplementary data 7 GSEA CCR2lo vs CCR2hi in CIA/Project_high_vs_low_GSEA/GO_0000959.svg
- Supplementary data 7 GSEA CCR2lo vs CCR2hi in CIA/Project_high_vs_low_GSEA/GO_0001818.png
- Supplementary data 7 GSEA CCR2lo vs CCR2hi in CIA/Project_high_vs_low_GSEA/GO_0001818.svg
- Supplementary data 7 GSEA CCR2lo vs CCR2hi in CIA/Project_high_vs_low_GSEA/GO_0001819.png
- Supplementary data 7 GSEA CCR2lo vs CCR2hi in CIA/Project_high_vs_low_GSEA/GO_0001819.svg
- Supplementary data 7 GSEA CCR2lo vs CCR2hi in CIA/Project_high_vs_low_GSEA/GO_0002237.png
- Supplementary data 7 GSEA CCR2lo vs CCR2hi in CIA/Project_high_vs_low_GSEA/GO_0002237.svg
- Supplementary data 7 GSEA CCR2lo vs CCR2hi in CIA/Project_high_vs_low_GSEA/GO_0002250.png
- Supplementary data 7 GSEA CCR2lo vs CCR2hi in CIA/Project_high_vs_low_GSEA/GO_0002250.svg
- Supplementary data 7 GSEA CCR2lo vs CCR2hi in CIA/Project_high_vs_low_GSEA/GO_0002253.png
- Supplementary data 7 GSEA CCR2lo vs CCR2hi in CIA/Project_high_vs_low_GSEA/GO_0002253.svg
- Supplementary data 7 GSEA CCR2lo vs CCR2hi in CIA/Project_high_vs_low_GSEA/GO_0002263.png
- Supplementary data 7 GSEA CCR2lo vs CCR2hi in CIA/Project_high_vs_low_GSEA/GO_0002263.svg
- Supplementary data 7 GSEA CCR2lo vs CCR2hi in CIA/Project_high_vs_low_GSEA/GO_0002269.png
- Supplementary data 7 GSEA CCR2lo vs CCR2hi in CIA/Project_high_vs_low_GSEA/GO_0002269.svg
- Supplementary data 7 GSEA CCR2lo vs CCR2hi in CIA/Project_high_vs_low_GSEA/GO_0002274.png
- Supplementary data 7 GSEA CCR2lo vs CCR2hi in CIA/Project_high_vs_low_GSEA/GO_0002274.svg
- Supplementary data 7 GSEA CCR2lo vs CCR2hi in CIA/Project_high_vs_low_GSEA/GO_0002532.png
- Supplementary data 7 GSEA CCR2lo vs CCR2hi in CIA/Project_high_vs_low_GSEA/GO_0002532.svg
- Supplementary data 7 GSEA CCR2lo vs CCR2hi in CIA/Project_high_vs_low_GSEA/GO_0002683.png
- Supplementary data 7 GSEA CCR2lo vs CCR2hi in CIA/Project_high_vs_low_GSEA/GO_0002683.svg
- Supplementary data 7 GSEA CCR2lo vs CCR2hi in CIA/Project_high_vs_low_GSEA/GO_0002694.png
- Supplementary data 7 GSEA CCR2lo vs CCR2hi in CIA/Project_high_vs_low_GSEA/GO_0002694.svg
- Supplementary data 7 GSEA CCR2lo vs CCR2hi in CIA/Project_high_vs_low_GSEA/GO_0002764.png
- Supplementary data 7 GSEA CCR2lo vs CCR2hi in CIA/Project_high_vs_low_GSEA/GO_0002764.svg
- Supplementary data 7 GSEA CCR2lo vs CCR2hi in CIA/Project_high_vs_low_GSEA/GO_0006520.png
- Supplementary data 7 GSEA CCR2lo vs CCR2hi in CIA/Project_high_vs_low_GSEA/GO_0006520.svg
- Supplementary data 7 GSEA CCR2lo vs CCR2hi in CIA/Project_high_vs_low_GSEA/GO_0006909.png
- Supplementary data 7 GSEA CCR2lo vs CCR2hi in CIA/Project_high_vs_low_GSEA/GO_0006909.svg
- Supplementary data 7 GSEA CCR2lo vs CCR2hi in CIA/Project_high_vs_low_GSEA/GO_0006929.png
- Supplementary data 7 GSEA CCR2lo vs CCR2hi in CIA/Project_high_vs_low_GSEA/GO_0006929.svg
- Supplementary data 7 GSEA CCR2lo vs CCR2hi in CIA/Project_high_vs_low_GSEA/GO_0007159.png
- Supplementary data 7 GSEA CCR2lo vs CCR2hi in CIA/Project_high_vs_low_GSEA/GO_0007159.svg
- Supplementary data 7 GSEA CCR2lo vs CCR2hi in CIA/Project_high_vs_low_GSEA/GO_0007162.png
- Supplementary data 7 GSEA CCR2lo vs CCR2hi in CIA/Project_high_vs_low_GSEA/GO_0007162.svg
- Supplementary data 7 GSEA CCR2lo vs CCR2hi in CIA/Project_high_vs_low_GSEA/GO_0007200.png
- Supplementary data 7 GSEA CCR2lo vs CCR2hi in CIA/Project_high_vs_low_GSEA/GO_0007200.svg
- Supplementary data 7 GSEA CCR2lo vs CCR2hi in CIA/Project_high_vs_low_GSEA/GO_0007249.png
- Supplementary data 7 GSEA CCR2lo vs CCR2hi in CIA/Project_high_vs_low_GSEA/GO_0007249.svg
- Supplementary data 7 GSEA CCR2lo vs CCR2hi in CIA/Project_high_vs_low_GSEA/GO_0009451.png
- Supplementary data 7 GSEA CCR2lo vs CCR2hi in CIA/Project_high_vs_low_GSEA/GO_0009451.svg
- Supplementary data 7 GSEA CCR2lo vs CCR2hi in CIA/Project_high_vs_low_GSEA/GO_0009615.png
- Supplementary data 7 GSEA CCR2lo vs CCR2hi in CIA/Project_high_vs_low_GSEA/GO_0009615.svg
- Supplementary data 7 GSEA CCR2lo vs CCR2hi in CIA/Project_high_vs_low_GSEA/GO_0010324.png
- Supplementary data 7 GSEA CCR2lo vs CCR2hi in CIA/Project_high_vs_low_GSEA/GO_0010324.svg
- Supplementary data 7 GSEA CCR2lo vs CCR2hi in CIA/Project_high_vs_low_GSEA/GO_0015850.png
- Supplementary data 7 GSEA CCR2lo vs CCR2hi in CIA/Project_high_vs_low_GSEA/GO_0015850.svg
- Supplementary data 7 GSEA CCR2lo vs CCR2hi in CIA/Project_high_vs_low_GSEA/GO_0018208.png
- Supplementary data 7 GSEA CCR2lo vs CCR2hi in CIA/Project_high_vs_low_GSEA/GO_0018208.svg
- Supplementary data 7 GSEA CCR2lo vs CCR2hi in CIA/Project_high_vs_low_GSEA/GO_0019221.png
- Supplementary data 7 GSEA CCR2lo vs CCR2hi in CIA/Project_high_vs_low_GSEA/GO_0019221.svg
- Supplementary data 7 GSEA CCR2lo vs CCR2hi in CIA/Project_high_vs_low_GSEA/GO_0022407.png
- Supplementary data 7 GSEA CCR2lo vs CCR2hi in CIA/Project_high_vs_low_GSEA/GO_0022407.svg
- Supplementary data 7 GSEA CCR2lo vs CCR2hi in CIA/Project_high_vs_low_GSEA/GO_0022613.png
- Supplementary data 7 GSEA CCR2lo vs CCR2hi in CIA/Project_high_vs_low_GSEA/GO_0022613.svg
- Supplementary data 7 GSEA CCR2lo vs CCR2hi in CIA/Project_high_vs_low_GSEA/GO_0030101.png
- Supplementary data 7 GSEA CCR2lo vs CCR2hi in CIA/Project_high_vs_low_GSEA/GO_0030101.svg
- Supplementary data 7 GSEA CCR2lo vs CCR2hi in CIA/Project_high_vs_low_GSEA/GO_0031348.png
- Supplementary data 7 GSEA CCR2lo vs CCR2hi in CIA/Project_high_vs_low_GSEA/GO_0031348.svg
- Supplementary data 7 GSEA CCR2lo vs CCR2hi in CIA/Project_high_vs_low_GSEA/GO_0031349.png
- Supplementary data 7 GSEA CCR2lo vs CCR2hi in CIA/Project_high_vs_low_GSEA/GO_0031349.svg
- Supplementary data 7 GSEA CCR2lo vs CCR2hi in CIA/Project_high_vs_low_GSEA/GO_0031579.png
- Supplementary data 7 GSEA CCR2lo vs CCR2hi in CIA/Project_high_vs_low_GSEA/GO_0031579.svg
- Supplementary data 7 GSEA CCR2lo vs CCR2hi in CIA/Project_high_vs_low_GSEA/GO_0032069.png
- Supplementary data 7 GSEA CCR2lo vs CCR2hi in CIA/Project_high_vs_low_GSEA/GO_0032069.svg
- Supplementary data 7 GSEA CCR2lo vs CCR2hi in CIA/Project_high_vs_low_GSEA/GO_0032103.png
- Supplementary data 7 GSEA CCR2lo vs CCR2hi in CIA/Project_high_vs_low_GSEA/GO_0032103.svg
- Supplementary data 7 GSEA CCR2lo vs CCR2hi in CIA/Project_high_vs_low_GSEA/GO_0032612.png
- Supplementary data 7 GSEA CCR2lo vs CCR2hi in CIA/Project_high_vs_low_GSEA/GO_0032612.svg
- Supplementary data 7 GSEA CCR2lo vs CCR2hi in CIA/Project_high_vs_low_GSEA/GO_0032635.png
- Supplementary data 7 GSEA CCR2lo vs CCR2hi in CIA/Project_high_vs_low_GSEA/GO_0032635.svg
- Supplementary data 7 GSEA CCR2lo vs CCR2hi in CIA/Project_high_vs_low_GSEA/GO_0032637.png
- Supplementary data 7 GSEA CCR2lo vs CCR2hi in CIA/Project_high_vs_low_GSEA/GO_0032637.svg
- Supplementary data 7 GSEA CCR2lo vs CCR2hi in CIA/Project_high_vs_low_GSEA/GO_0034113.png
- Supplementary data 7 GSEA CCR2lo vs CCR2hi in CIA/Project_high_vs_low_GSEA/GO_0034113.svg
- Supplementary data 7 GSEA CCR2lo vs CCR2hi in CIA/Project_high_vs_low_GSEA/GO_0034341.png
- Supplementary data 7 GSEA CCR2lo vs CCR2hi in CIA/Project_high_vs_low_GSEA/GO_0034341.svg
- Supplementary data 7 GSEA CCR2lo vs CCR2hi in CIA/Project_high_vs_low_GSEA/GO_0034612.png
- Supplementary data 7 GSEA CCR2lo vs CCR2hi in CIA/Project_high_vs_low_GSEA/GO_0034612.svg
- Supplementary data 7 GSEA CCR2lo vs CCR2hi in CIA/Project_high_vs_low_GSEA/GO_0034660.png
- Supplementary data 7 GSEA CCR2lo vs CCR2hi in CIA/Project_high_vs_low_GSEA/GO_0034660.svg
- Supplementary data 7 GSEA CCR2lo vs CCR2hi in CIA/Project_high_vs_low_GSEA/GO_0035150.png
- Supplementary data 7 GSEA CCR2lo vs CCR2hi in CIA/Project_high_vs_low_GSEA/GO_0035150.svg
- Supplementary data 7 GSEA CCR2lo vs CCR2hi in CIA/Project_high_vs_low_GSEA/GO_0035456.png
- Supplementary data 7 GSEA CCR2lo vs CCR2hi in CIA/Project_high_vs_low_GSEA/GO_0035456.svg
- Supplementary data 7 GSEA CCR2lo vs CCR2hi in CIA/Project_high_vs_low_GSEA/GO_0042107.png
- Supplementary data 7 GSEA CCR2lo vs CCR2hi in CIA/Project_high_vs_low_GSEA/GO_0042107.svg
- Supplementary data 7 GSEA CCR2lo vs CCR2hi in CIA/Project_high_vs_low_GSEA/GO_0042742.png
- Supplementary data 7 GSEA CCR2lo vs CCR2hi in CIA/Project_high_vs_low_GSEA/GO_0042742.svg
- Supplementary data 7 GSEA CCR2lo vs CCR2hi in CIA/Project_high_vs_low_GSEA/GO_0042982.png
- Supplementary data 7 GSEA CCR2lo vs CCR2hi in CIA/Project_high_vs_low_GSEA/GO_0042982.svg
- Supplementary data 7 GSEA CCR2lo vs CCR2hi in CIA/Project_high_vs_low_GSEA/GO_0045088.png
- Supplementary data 7 GSEA CCR2lo vs CCR2hi in CIA/Project_high_vs_low_GSEA/GO_0045088.svg
- Supplementary data 7 GSEA CCR2lo vs CCR2hi in CIA/Project_high_vs_low_GSEA/GO_0050435.png
- Supplementary data 7 GSEA CCR2lo vs CCR2hi in CIA/Project_high_vs_low_GSEA/GO_0050435.svg
- Supplementary data 7 GSEA CCR2lo vs CCR2hi in CIA/Project_high_vs_low_GSEA/GO_0050663.png
- Supplementary data 7 GSEA CCR2lo vs CCR2hi in CIA/Project_high_vs_low_GSEA/GO_0050663.svg
- Supplementary data 7 GSEA CCR2lo vs CCR2hi in CIA/Project_high_vs_low_GSEA/GO_0050727.png
- Supplementary data 7 GSEA CCR2lo vs CCR2hi in CIA/Project_high_vs_low_GSEA/GO_0050727.svg
- Supplementary data 7 GSEA CCR2lo vs CCR2hi in CIA/Project_high_vs_low_GSEA/GO_0050866.png
- Supplementary data 7 GSEA CCR2lo vs CCR2hi in CIA/Project_high_vs_low_GSEA/GO_0050866.svg
- Supplementary data 7 GSEA CCR2lo vs CCR2hi in CIA/Project_high_vs_low_GSEA/GO_0050900.png
- Supplementary data 7 GSEA CCR2lo vs CCR2hi in CIA/Project_high_vs_low_GSEA/GO_0050900.svg
- Supplementary data 7 GSEA CCR2lo vs CCR2hi in CIA/Project_high_vs_low_GSEA/GO_0050920.png
- Supplementary data 7 GSEA CCR2lo vs CCR2hi in CIA/Project_high_vs_low_GSEA/GO_0050920.svg
- Supplementary data 7 GSEA CCR2lo vs CCR2hi in CIA/Project_high_vs_low_GSEA/GO_0055074.png
- Supplementary data 7 GSEA CCR2lo vs CCR2hi in CIA/Project_high_vs_low_GSEA/GO_0055074.svg
- Supplementary data 7 GSEA CCR2lo vs CCR2hi in CIA/Project_high_vs_low_GSEA/GO_0055094.png
- Supplementary data 7 GSEA CCR2lo vs CCR2hi in CIA/Project_high_vs_low_GSEA/GO_0055094.svg
- Supplementary data 7 GSEA CCR2lo vs CCR2hi in CIA/Project_high_vs_low_GSEA/GO_0060326.png
- Supplementary data 7 GSEA CCR2lo vs CCR2hi in CIA/Project_high_vs_low_GSEA/GO_0060326.svg
- Supplementary data 7 GSEA CCR2lo vs CCR2hi in CIA/Project_high_vs_low_GSEA/GO_0070371.png
- Supplementary data 7 GSEA CCR2lo vs CCR2hi in CIA/Project_high_vs_low_GSEA/GO_0070371.svg
- Supplementary data 7 GSEA CCR2lo vs CCR2hi in CIA/Project_high_vs_low_GSEA/GO_0070555.png
- Supplementary data 7 GSEA CCR2lo vs CCR2hi in CIA/Project_high_vs_low_GSEA/GO_0070555.svg
- Supplementary data 7 GSEA CCR2lo vs CCR2hi in CIA/Project_high_vs_low_GSEA/GO_0071216.png
- Supplementary data 7 GSEA CCR2lo vs CCR2hi in CIA/Project_high_vs_low_GSEA/GO_0071216.svg
- Supplementary data 7 GSEA CCR2lo vs CCR2hi in CIA/Project_high_vs_low_GSEA/GO_0071402.png
- Supplementary data 7 GSEA CCR2lo vs CCR2hi in CIA/Project_high_vs_low_GSEA/GO_0071402.svg
- Supplementary data 7 GSEA CCR2lo vs CCR2hi in CIA/Project_high_vs_low_GSEA/GO_0071706.png
- Supplementary data 7 GSEA CCR2lo vs CCR2hi in CIA/Project_high_vs_low_GSEA/GO_0071706.svg
- Supplementary data 7 GSEA CCR2lo vs CCR2hi in CIA/Project_high_vs_low_GSEA/GO_0071826.png
- Supplementary data 7 GSEA CCR2lo vs CCR2hi in CIA/Project_high_vs_low_GSEA/GO_0071826.svg
- Supplementary data 7 GSEA CCR2lo vs CCR2hi in CIA/Project_high_vs_low_GSEA/GO_0072503.png
- Supplementary data 7 GSEA CCR2lo vs CCR2hi in CIA/Project_high_vs_low_GSEA/GO_0072503.svg
- Supplementary data 7 GSEA CCR2lo vs CCR2hi in CIA/Project_high_vs_low_GSEA/GO_0090077.png
- Supplementary data 7 GSEA CCR2lo vs CCR2hi in CIA/Project_high_vs_low_GSEA/GO_0090077.svg
- Supplementary data 7 GSEA CCR2lo vs CCR2hi in CIA/Project_high_vs_low_GSEA/GO_0140053.png
- Supplementary data 7 GSEA CCR2lo vs CCR2hi in CIA/Project_high_vs_low_GSEA/GO_0140053.svg
- Supplementary data 7 GSEA CCR2lo vs CCR2hi in CIA/Project_high_vs_low_GSEA/GO_0150076.png
- Supplementary data 7 GSEA CCR2lo vs CCR2hi in CIA/Project_high_vs_low_GSEA/GO_0150076.svg
- Supplementary data 7 GSEA CCR2lo vs CCR2hi in CIA/Project_high_vs_low_GSEA/GO_1990868.png
- Supplementary data 7 GSEA CCR2lo vs CCR2hi in CIA/Project_high_vs_low_GSEA/GO_1990868.svg
- Supplementary data 7 GSEA CCR2lo vs CCR2hi in CIA/Project_high_vs_low_GSEA/mmu03008.png
- Supplementary data 7 GSEA CCR2lo vs CCR2hi in CIA/Project_high_vs_low_GSEA/mmu03008.svg
- Supplementary data 7 GSEA CCR2lo vs CCR2hi in CIA/Project_high_vs_low_GSEA/mmu03010.png
- Supplementary data 7 GSEA CCR2lo vs CCR2hi in CIA/Project_high_vs_low_GSEA/mmu03010.svg
- Supplementary data 7 GSEA CCR2lo vs CCR2hi in CIA/Project_high_vs_low_GSEA/mmu04062.png
- Supplementary data 7 GSEA CCR2lo vs CCR2hi in CIA/Project_high_vs_low_GSEA/mmu04062.svg
- Supplementary data 7 GSEA CCR2lo vs CCR2hi in CIA/Project_high_vs_low_GSEA/mmu04380.png
- Supplementary data 7 GSEA CCR2lo vs CCR2hi in CIA/Project_high_vs_low_GSEA/mmu04380.svg
- Supplementary data 7 GSEA CCR2lo vs CCR2hi in CIA/Project_high_vs_low_GSEA/mmu04620.png
- Supplementary data 7 GSEA CCR2lo vs CCR2hi in CIA/Project_high_vs_low_GSEA/mmu04620.svg
- Supplementary data 7 GSEA CCR2lo vs CCR2hi in CIA/Project_high_vs_low_GSEA/mmu04621.png
- Supplementary data 7 GSEA CCR2lo vs CCR2hi in CIA/Project_high_vs_low_GSEA/mmu04621.svg
- Supplementary data 7 GSEA CCR2lo vs CCR2hi in CIA/Project_high_vs_low_GSEA/mmu04668.png
- Supplementary data 7 GSEA CCR2lo vs CCR2hi in CIA/Project_high_vs_low_GSEA/mmu04668.svg
- Supplementary data 7 GSEA CCR2lo vs CCR2hi in CIA/Project_high_vs_low_GSEA/mmu05132.png
- Supplementary data 7 GSEA CCR2lo vs CCR2hi in CIA/Project_high_vs_low_GSEA/mmu05132.svg
- Supplementary data 7 GSEA CCR2lo vs CCR2hi in CIA/Project_high_vs_low_GSEA/mmu05150.png
- Supplementary data 7 GSEA CCR2lo vs CCR2hi in CIA/Project_high_vs_low_GSEA/mmu05150.svg
- Supplementary data 7 GSEA CCR2lo vs CCR2hi in CIA/Project_high_vs_low_GSEA/mmu05160.png
- Supplementary data 7 GSEA CCR2lo vs CCR2hi in CIA/Project_high_vs_low_GSEA/mmu05160.svg
- Supplementary data 7 GSEA CCR2lo vs CCR2hi in CIA/Project_high_vs_low_GSEA/mmu05164.png
- Supplementary data 7 GSEA CCR2lo vs CCR2hi in CIA/Project_high_vs_low_GSEA/mmu05164.svg
- Supplementary data 7 GSEA CCR2lo vs CCR2hi in CIA/Report_high_vs_low.html
- Supplementary data 7 GSEA CCR2lo vs CCR2hi in CIA/Supplementary data 7 legend.docx
