# Supplementary material for: Transcriptome profiling of osteoclast subsets associated with arthritis: A pathogenic role of CCR2hi osteoclast progenitors
Source: Front Immunol. 2022 Dec 15;13:994035. doi: 10.3389/fimmu.2022.994035 (PMC9797520; doi:10.3389/fimmu.2022.994035)
Supplement: Supplementary file 16 [file DataSheet_8.zip]

Archive with 18 entries (16 files):
- Supplementary data 8 GSEA CIA vs CTRL all samples/
- Supplementary data 8 GSEA CIA vs CTRL all samples/Project_CIA_vs_control_GSEA/
- Supplementary data 8 GSEA CIA vs CTRL all samples/Project_CIA_vs_control_GSEA/GO_0015696.png
- Supplementary data 8 GSEA CIA vs CTRL all samples/Project_CIA_vs_control_GSEA/GO_0015696.svg
- Supplementary data 8 GSEA CIA vs CTRL all samples/Project_CIA_vs_control_GSEA/GO_0043270.png
- Supplementary data 8 GSEA CIA vs CTRL all samples/Project_CIA_vs_control_GSEA/GO_0043270.svg
- Supplementary data 8 GSEA CIA vs CTRL all samples/Project_CIA_vs_control_GSEA/GO_0140053.png
- Supplementary data 8 GSEA CIA vs CTRL all samples/Project_CIA_vs_control_GSEA/GO_0140053.svg
- Supplementary data 8 GSEA CIA vs CTRL all samples/Project_CIA_vs_control_GSEA/mmu00760.png
- Supplementary data 8 GSEA CIA vs CTRL all samples/Project_CIA_vs_control_GSEA/mmu00760.svg
- Supplementary data 8 GSEA CIA vs CTRL all samples/Project_CIA_vs_control_GSEA/mmu00970.png
- Supplementary data 8 GSEA CIA vs CTRL all samples/Project_CIA_vs_control_GSEA/mmu00970.svg
- Supplementary data 8 GSEA CIA vs CTRL all samples/Project_CIA_vs_control_GSEA/mmu05143.png
- Supplementary data 8 GSEA CIA vs CTRL all samples/Project_CIA_vs_control_GSEA/mmu05143.svg
- Supplementary data 8 GSEA CIA vs CTRL all samples/Project_CIA_vs_control_GSEA/mmu05144.png
- Supplementary data 8 GSEA CIA vs CTRL all samples/Project_CIA_vs_control_GSEA/mmu05144.svg
- Supplementary data 8 GSEA CIA vs CTRL all samples/Report_CIA_vs_control.html
- Supplementary data 8 GSEA CIA vs CTRL all samples/Supplementary data 8 legend.docx
